# Supplementary material for: Impact of Ferrous Sulfate on Thylakoidal Multiprotein Complexes, Metabolism and Defence of Brassica juncea L. under Arsenic Stress
Source: Plants (Basel). 2022 Jun 13;11(12):1559. doi: 10.3390/plants11121559 (PMC9228442; doi:10.3390/plants11121559)
Supplement: Supplementary file 1 [file plants-11-01559-s001.zip]

Archive with 1 entries (1 files):
- plants-1730660-supplementary.pdf
